# Supplementary material for: Fabrication and Evaluation of Rapidly Dissolving Microneedles Loaded with Organophosphorus Hydrolase for the Treatment of Transdermal Ethyl Paraoxon Poisoning
Source: Pharmaceutics. 2026 May 1;18(5):567. doi: 10.3390/pharmaceutics18050567 (PMC13210289; doi:10.3390/pharmaceutics18050567)
Supplement: Supplementary file 1 [file pharmaceutics-18-00567-s001.zip]

Archive with 1 entries (1 files):
- pharmaceutics-4226132-supplementary.pdf
